# Supplementary material for: Suppression of AGO2 by miR-132 as a determinant of miRNA-mediated silencing in human primary endothelial cells
Source: Int J Biochem Cell Biol. 2015 Dec;69:75–84. doi: 10.1016/j.biocel.2015.10.006 (PMC4679077; doi:10.1016/j.biocel.2015.10.006)
Supplement: Supplementary file 2 [file mmc2.xlsx]

## Sheet: Supplementary Table 1
	GO Term (Molecular Process)	Bonferonni corrected p-Value
	DNA binding	1.234e-05
	Transcription factor activity	1.632e-05
	DNA (cytosine-5-)-methyltransferase activity	0.0002918
	RNA binding	0.002385
	protein serine/threonine kinase activity	0.006934
	voltage-gated sodium channel activity	0.0154
	AF-2 domain binding	0.0316
	transferase activity	0.04464

## Sheet: Supplementary Table 2
	Gene Symbol	Prediction algorithm
		miRanda	miRDB	PICTAR	PITA	Targetscan	MiRZ
	AGO1	Yes	No	No	Yes	Yes	Yes
	AGO2	Yes	No	Yes	Yes	Yes	Yes
	ATXN1	Yes	No	No	No	Yes	Yes
	CUGBP2	Yes	No	No	Yes	Yes	Yes
	FXR1	No	No	No	Yes	Yes	Yes
	HNRNPM	Yes	No	No	Yes	Yes	Yes
	HNRNPU	No	Yes	Yes	Yes	Yes	No
	LSM11	Yes	No	No	Yes	Yes	Yes
	NOVA1	Yes	Yes	Yes	Yes	Yes	Yes
	PAPOLA	Yes	No	Yes	Yes	Yes	Yes
	PTBP2	Yes	Yes	Yes	Yes	Yes	Yes
	QKI	Yes	No	Yes	Yes	Yes	Yes
	SFRS1	Yes	No	No	Yes	Yes	Yes
